# Supplementary material for: Novel Approach Identifies SNPs in SLC2A10 and KCNK9 with Evidence for Parent-of-Origin Effect on Body Mass Index
Source: PLoS Genet. 2014 Jul 31;10(7):e1004508. doi: 10.1371/journal.pgen.1004508 (PMC4117451; doi:10.1371/journal.pgen.1004508)
Supplement: Table S1 — Description of the BMI distribution in the participating cohorts. (XLSX) [file pgen.1004508.s006.xlsx]

## Sheet: Sheet1
GWAS of unrelated individuals
STUDY	MEN						WOMEN						TOTAL
	n	mean	SD	median	min	max	n	mean	SD	median	min	max	N
ARIC	4179	27.48	4.01	26.97	17.21	56.26	4675	26.63	5.52	25.45	14.38	55.2	8854
COLAUS	2547	26.64	4.19	26.2	11.7	81.1	2862	25.15	4.91	24.2	8.1	59.2	5409
EGCUT1	2953	26.99	4.82	26.4	14.79	59.63	3474	27.14	5.79	26.23	11.51	56.14	6427
EGCUT2	926	26.07	4.35	25.59	16.14	48.3	938	25.99	5.89	24.74	15.62	58.4	1864
EPIC	1130	26.62	3.21	26.22	16.85	42.06	1284	26.19	4.39	25.5	16.09	47.57	2414
EUNN	216	28.04	4.27	28.06	17.44	46.36	191	26.45	6.01	25.04	15.27	50.41	407
Fenland	597	27.62	4.07	27.27	18.62	56.66	760	26.68	5.46	25.44	17.27	55.39	1357
Hypergenes - cases	1190	27.42	3.52	27.13	16	47.43	598	26.85	4.86	26.21	17.45	46.32	1788
Hypergenes - controls	1072	25.95	3.27	25.59	10.15	40.77	766	24.98	3.73	24.6	16.53	41.35	1838
KORAF3	809	27.69	3.45	27.29	18.73	40.67	827	26.98	4.64	26.4	16.71	45.43	1636
KORAF4	883	27.99	3.91	27.59	18.31	55.11	928	27.49	5.07	26.78	18.21	51.22	1811
LifeLines	3478	26.61	3.65	26.15	14.43	48.9	4641	25.94	4.69	25.07	13.88	51.75	8119
LOLIPOP	678	27.8	4.44	27.25	18.01	46.42	249	26.65	5.1	25.37	17.67	47.91	927
NFBC66	2505	25.18	3.62	24.86	15.32	47.58	2626	24.16	4.68	23.13	15.43	54.35	5131
SCCS	532	25.16	3.67	24.69	16.43	40.35	318	23.72	4.69	22.54	14.1	48.87	850
SHIP	2005	27.68	4.04	27.41	18.06	48.07	2065	26.92	5.31	26.16	16.1	52.4	4070
SHIP-Trend	432	27.8117	3.79608	27.7336	17.7372	43.8751	554	26.9875	5.07753	26.3215	18.4897	53.6265	986
TwinsUK	0	NA	NA	NA	NA	NA	2204	25.02	4.8	24.06	13.22	52.71	2204
													56092
Trio look-ups
STUDY	MEN						WOMEN						TOTAL
	n	mean	SD	median	min	max	n	mean	SD	median	min	max	N
QIMR	1394	25.88	4.24	25.49	13.64	60.92	2043	24.9	5.14	23.8	11.28	64.52	3437
FamHS	1785	27.998	4.636	27.302	15.96	63.567	1964	27.511	6.1387	26.236	16.114	55.144	3749
FHS	1585	27.494	4.38564	26.912	17.0153	50.087	1769	25.131	5.6824	23.559	15.547	60.525	3354
ALSPAC	3079	16.1	1.89	15.72	11.78	28.28	2997	16.36	2.17	15.92	10.85	31.65	6076
GS	1533	26.97	4.31	26.49	16.11	48.46	1722	26.44	5.63	25.28	13.16	71.35	3255
