# Supplementary material for: Novel Approach Identifies SNPs in SLC2A10 and KCNK9 with Evidence for Parent-of-Origin Effect on Body Mass Index
Source: PLoS Genet. 2014 Jul 31;10(7):e1004508. doi: 10.1371/journal.pgen.1004508 (PMC4117451; doi:10.1371/journal.pgen.1004508)
Supplement: Table S2 — Brief summary of the participating cohorts. (XLSX) [file pgen.1004508.s007.xlsx]

## Sheet: Sheet1
Study		Study design	Total sample size (N)	Sample QC		Samples in analyses (N)†	Anthropometric assessment method	References
Short name	Full name			Call rate*	Study specific QC criteria
QIMR	QIMR Berghofer Medical Research Institute	Family -based design	9268	>=95%	1) pHWE 1e10-6 2) maf <0.01 3) genecall<0.70 4) ethnic outliers 5) duplicates 6) Mendelian error	9268	self reported and clinical measurement	[PMID 18197190] Benyamin B et al. Within-family outliers: segregating alleles or environmental effects? A linkage analysis of height from 5815 sibling pairs.Eur J Hum Genet. 2008 Apr;16(4):516-24. [PMID 20397748] Liu JZ et al. Genome-wide association study of height and body mass index in Australian twin families. Twin Research and Human Genetics 13(2):179-193, 2010 [PMID: 19896111] Medland SE et…
FamHS	Family Heart Study	population-based multicenter family study (also multi-generatioanal)	4135	>98%	1) Mendelian consistency check (LOKI and GRR software) 2) call rate >98% 3) SNPs with MAF <1% were eliminated 4) SNPs with HWE p<1E-06 were eliminated 5) SNPs not present in 1000 Human Genomes were eliminated 6) SNPs that did not have an alleleic match within 1000 Genomes were eliminated	3749	measured	PMID(8651220) Higgins, M.,Province, M.,Heiss, G.,Eckfeldt, J.,Ellison, R. C.,Folsom, A. R.,Rao, D. C.,Sprafka, J. M.Williams, R. NHLBI Family Heart Study: objectives and design Am J Epidemiol 1996;143:1219-28
FHS	Framingham Heart Study	Population-based, multi-generational	8269	≥ 97%	1) pHWE<1e-6call rate<97% 2) mishap p<1e-9 3) MAF<0.01 4) Mendelian errors>100 5) SNPs not in Hapmap or strandedness issues merging with Hapmap	8163	measured	[PMID 14025561] DAWBER TR, KANNEL WB, LYELL LP. An approach to longitudinal studies in a community: the Framingham Study. Ann N Y Acad Sci. 1963;107:539-556. [PMID 1208363] Feinleib M, KANNEL WB, Garrison RJ, McNamara PM, Castelli WP. The Framingham Offspring Study. Design and preliminary data. Prev Med. 1975;4:518-525. [PMID 17372189] Splansky GL, Corey D, Yang Q et al. The Third Generation Coho…
ALSPAC	Avon Longitudinal Study of Parents and Children	Population-based, multi-generational	6076	>=97%	Children: Ethnic outliers; Excesssive heterozygosity/homozygosity; MAF <1%; SNP Missing >5%; Individual missing >3%; HWE p < 5x10-7; Mothers: Ethnic outliers; Excesssive heterozygosity/homozygosity; MAF < 1%; HWE 1x10^-7; SNP missing > 5%; Individual Missing > 5%	6076	measured	Cohort Profile: the 'children of the 90s'--the index offspring of the Avon Longitudinal Study of Parents and Children. Boyd A, Golding J, Macleod J, Lawlor DA, Fraser A, Henderson J, Molloy L, Ness A, Ring S, Davey Smith G. Int J Epidemiol. 2013 Feb;42(1):111-27. doi: 10.1093/ije/dys064. Epub 2012 Apr 16. PMID: 22507743
GS	Generation Scotland	Family-based	24000	≥ 98%	1) pHWE<1e-6 2) MAF<0.01 3) Missing Genotype 4)Genotype<98% 5)Missing body weight or height	3255	measured	PMID[17014726] Smith BH, Campbell H, Blackwood D, Connell J, Connor M, Deary IJ, Dominiczak AF, Fitzpatrick B, Ford I, Jackson C, Haddow G, Kerr S, Lindsay R, McGilchrist M, Morton R, Murray G, Palmer CN, Pell JP, Ralston SH, St Clair D, Sullivan F, Watt G, Wolf R, Wright A, Porteous D, Morris AD. Generation Scotland: the Scottish Family Health Study; a new resource for researching genes and heri…
