# Supplementary material for: Novel Approach Identifies SNPs in SLC2A10 and KCNK9 with Evidence for Parent-of-Origin Effect on Body Mass Index
Source: PLoS Genet. 2014 Jul 31;10(7):e1004508. doi: 10.1371/journal.pgen.1004508 (PMC4117451; doi:10.1371/journal.pgen.1004508)
Supplement: Table S4 — Replication of the 6 discovery SNPs in family studies. Extended version of Table 2. (XLSX) [file pgen.1004508.s009.xlsx]

## Sheet: Sheet1
SNP	Coded allele	Other allele	beta (coded paternal) - beta (coded maternal)					P					N (coded paternal) : N (coded maternal)					beta meta	P meta	N meta
			QIMR	FAMHS	FHS	ALSPAC	GS	QIMR	FAMHS	FHS	ALSPAC	GS	QIMR	FAMHS	FHS	ALSPAC	GS
rs155570	G	A	0.218	-0.033	-0.098	0.23	0.136	0.005823	0.7969	0.1723	0.02434	0.2315	294:259	131:117	492:438	532:117	197:162	0.079	0.05565	1646:1093
rs1345919	A	T	-0.17	-0.167	0.098	-0.032	-0.006	0.03719	0.2059	0.1564	0.7145	0.9537	255:325	142:161	460:539	149:488	225:183	-0.03	0.446	1231:1696
rs1398940	G	A	0.104	0.033	0.098	-0.07	0.008	0.141	0.7572	0.09504	0.2697	0.9297	395:435	233:191	663:637	428:640	265:241	0.038	0.2449	1984:2144
rs2471083	C	T	0.012	0.064	0.24	0.007	0.135	0.8805	0.5623	0.0001478	0.9313	0.189	329:341	149:169	571:622	206:628	198:199	0.112	0.002642	1453:1959
rs3091869	C	T	-0.107	-0.152	-0.117	-0.062	-0.199	0.1193	0.1289	0.2754	0.3352	0.05051	407:388	199:238	231:225	427:600	213:245	-0.112	0.002452	1477:1696
rs6500550	T	C	0.053	-0.306	0.039	-0.169	-0.03	0.4637	0.003142	0.5794	0.02221	0.7289	398:319	212:185	546:485	570:252	226:243	-0.057	0.1081	1952:1484
