# Supplementary material for: Novel Approach Identifies SNPs in SLC2A10 and KCNK9 with Evidence for Parent-of-Origin Effect on Body Mass Index
Source: PLoS Genet. 2014 Jul 31;10(7):e1004508. doi: 10.1371/journal.pgen.1004508 (PMC4117451; doi:10.1371/journal.pgen.1004508)
Supplement: Table S6 — Analysis of the effect of gender- and age-correction and phenotype transformations on the POE association results. (XLSX) [file pgen.1004508.s011.xlsx]

## Sheet: Sheet1
rs#	N	bmi			bmicorr			logbmi			logbmicorr			qqbmi			qqbmicorr
		beta	SE	P	beta	SE	P	beta	SE	P	beta	SE	P	beta	SE	P	beta	SE	P
rs155570	26676	0	0.01	0.384	0.01	0.01	0.128	0	0.01	0.649	0.01	0.01	0.132	0.01	0.01	0.156	0.01	0.01	0.0692
rs1345919	26675	0.01	0.01	0.0749	0.02	0.01	0.0245	0.01	0.01	0.0958	0.02	0.01	0.048	0.01	0.01	0.245	0.01	0.01	0.0781
rs1398940	26711	0.03	0.01	0.000919	0.02	0.01	0.00475	0.02	0.01	0.0119	0.02	0.01	0.0162	0.02	0.01	0.00093	0.02	0.01	0.00942
rs2471083	26701	0.03	0.01	0.000736	0.04	0.01	1.35e-06	0.02	0.01	0.00417	0.03	0.01	0.000766	0.02	0.01	0.00386	0.03	0.01	1.74e-05
rs3091869	25838	0.02	0.01	0.00964	0.01	0.01	0.0654	0.02	0.01	0.00193	0.02	0.01	0.0153	0.01	0.01	0.0389	0.01	0.01	0.0551
rs6500550	26292	0.02	0.01	0.011	0.02	0.01	0.012	0.01	0.01	0.176	0.01	0.01	0.158	0.01	0.01	0.0521	0.01	0.01	0.108
