# Supplementary material for: Novel Approach Identifies SNPs in SLC2A10 and KCNK9 with Evidence for Parent-of-Origin Effect on Body Mass Index
Source: PLoS Genet. 2014 Jul 31;10(7):e1004508. doi: 10.1371/journal.pgen.1004508 (PMC4117451; doi:10.1371/journal.pgen.1004508)
Supplement: Table S7 — Genotyping results and parental allele determination for members of the CEPH families. (XLSX) [file pgen.1004508.s012.xlsx]

## Sheet: Sheet1
ID family	genealogy	rs2471083 (G>A)	origin of the allele			ID family	genealogy	rs3092611 (A>T)	origin of the allele			Abbreviations
102-1	F	GG				102	F	AA				F: Father
102-2	M	GG				102	M	AT				M: Mother
102-3	D	GG				102	D	AT	MAT			S: Son
102-4	S					102	S					D: Daughter
102-5	D	GG				102	D	AT	MAT			P GF: Paternal Grandfather
102-6	D	GG				102	D	AT	MAT			M GF: Maternal Grandfather
102-7	S					102	S					P GM: Paternal Grandmother
102-8	S	GG				102	S	AA				M GM: Maternal Grandmother
102-9	D	GG				102	D	AA
102-10	S	GG				102	S	AT	MAT
102-11	D					102	D	AT	MAT
102-12	D	GG				102	D	AA
102-13	D	GG				102	D	AT	MAT
102-14	S	GG				102	S	AT	MAT
102-15	S	GG				102	S	AT	MAT
884-1	F	GA				884	F	AA
884-2	M	AA				884	M	AT
884-3	D	AA				884	D	AA
884-4	D	GA	MAT			884	D	AA
884-5	D					884	D
884-6	S	GA	MAT			884	S	AT	MAT
884-7	S	GA	MAT			884	S	AA
884-8	S	AA				884	S
884-9	D	GA	MAT			884	D	AT	MAT
884-10	D	GA	MAT			884	D	AT	MAT
884-11	S					884	S
884-12	S	GA	MAT			884	S	AA
884-13	D	GA	MAT			884	D	AA
884-14	D	GA	MAT			884	D	AT	MAT
1362-1	F	GA	PAT			1362	F	TT
1362-2	M	GG				1362	M	AT	PAT
1362-3	D	GA	PAT			1362	D	AT	PAT
1362-4	D	GA	PAT			1362	D	TT
1362-5	S	GA	PAT			1362	S	AT	PAT
1362-6	D	GG				1362	D	TT
1362-7	D					1362	D
1362-8	S	GG				1362	S	TT
1362-9	D	GA	PAT			1362	D	AT	PAT
1362-10	D					1362	D
1362-11	S	GG				1362	S	AT	PAT
1362-12	D	GA	PAT			1362	D	TT
1362-13	P GF	AA				1362	F GF	AT
1362-14	P GM	GG				1362	F GM	AT
1362-15	M GF	GA				1362	M GF	AT
1362-16	M GM	GG				1362	M GM	AA
1408-1	F					1408	F
1408-2	M	GG				1408	M	AT
1408-3	D					1408	D
1408-4	S					1408	S
1408-5	D					1408	D
1408-6	D					1408	D
1408-7	D					1408	D
1408-8	S					1408	S
1408-9	S					1408	S
1408-10	P GF					1408	F GF
1408-11	P GM					1408	F GM
1408-12	M GF					1408	M GF	AT
1408-13	M GM	GG				1408	M GM	AT
1341-1	F	GA	MAT			1341	F	AA
1341-2	M	GG				1341	M	AA
1341-3	D	GA	PAT			1341	D	AA
1341-4	D	GA	PAT			1341	D	AA
1341-5	D	GA	PAT			1341	D	AA
1341-6	D	GA	PAT			1341	D	AA
1341-7	S					1341	S
1341-8	D	GA	PAT			1341	D	AA
1341-9	D	GA	PAT			1341	D	AA
1341-10	S	GA	PAT			1341	S	AA
1341-11	P GF	GG				1341	F GF	AA
1341-12	P GM	AA				1341	F GM	AA
1341-13	M GF	GG				1341	M GF	AA
1341-14	M GM	GG				1341	M GM	AA
1345-1	F	GA	PAT			1345	F	AA
1345-2	M	GG				1345	M	AT
1345-3	D	GG				1345	D	AA
1345-4	S	GG				1345	S	AT	MAT
1345-5	S	GG				1345	S	AA
1345-6	S					1345	S	AA
1345-7	D	GA	PAT			1345	D	AA
1345-8	S	GA	PAT			1345	S	AT	MAT
1345-9	S					1345	S
1345-10	P GF	AA				1345	F GF	AT
1345-11	P GM	GA				1345	F GM	AT
1345-12	M GF	GG				1345	M GF	AT
1345-13	M GM	GG				1345	M GM	AT
1346-1	F	GA				1346	F	AA
1346-2	M	GG				1346	M	AT
1346-3	S					1346	S
1346-4	S	GA	PAT			1346	S	AT	MAT
1346-5	S					1346	S
1346-6	S	GA	PAT			1346	S	AA
1346-7	S	GG				1346	S	AA
1346-8	D	GA	PAT			1346	D	AT	MAT
1346-9	D	GA	PAT			1346	D	AA
1346-10	D					1346	D	AA
1346-11	P GF	GA				1346	F GF	AA
1346-12	P GM	GA				1346	F GM	AT
1346-13	M GF					1346	M GF
1340-1	F	GG				1340	F	AT	MAT
1340-2	M	GG				1340	M	AT	MAT
1340-3	D					1340	D
1340-4	D					1340	D
1340-5	S					1340	S
1340-6	S					1340	S
1340-7	S					1340	S
1340-8	S					1340	S
1340-9	P GF	GA				1340	F GF	AA
1340-10	P GM	GG				1340	F GM	AT
1340-11	M GF	GG				1340	M GF	AA
1340-12	M GM	GG				1340	M GM	AT
1340-13	S					1340	S
13292-1	F					13292	F
13292-2	M	GA	PAT			13292	M	AT	MAT
13292-3	D					13292	D
13292-4	D					13292	D
13292-5	D					13292	D
13292-6	S					13292	S
13292-7	S					13292	S
13292-8	S					13292	S
13292-9	S					13292	S
13292-10	P GF					13292	F GF
13292-11	P GM					13292	F GM
13292-12	M GF	GA				13292	M GF	AA
13292-13	M GM	GG				13292	M GM	AT
1333-1	F	GA	PAT			1333	F	AT	PAT
1333-2	M	GG				1333	M	AT	MAT
1333-3	S					1333	S
1333-4	S					1333	S
1333-5	S					1333	S
1333-6	D					1333	D
1333-7	S					1333	S
1333-8	S					1333	S
1333-9	S					1333	S
1333-10	S					1333	S
1333-11	P GF	GA				1333	F GF	AT
1333-12	P GM	GG				1333	F GM	AA
1333-13	M GF	GG				1333	M GF	AA
1333-14	M GM	GG				1333	M GM	AT
1333-15	D					1333	D
1347-1	F	GA				1332	F	TT
1347-2	M	GG				1332	M	AA
1347-3	D					1332	D	AT	PAT
1347-4	S					1332	S	AT	PAT
1347-5	S	GA	PAT			1332	D
1347-6	S	GA	PAT			1332	S
1347-7	D					1332	D	AT	PAT
1347-8	S					1332	D
1347-9	S					1332	D
1347-10	S					1332	S
1347-11	P GF	GA				1332	S
1347-12	P GM	GA				1331	F	AT
1347-13	M GF	GA				1331	M	AT
1347-14	M GM					1331	D	TT
1347-15	S					1331	S	TT
						1331	D
						1331	D	AA
						1331	D	AT
						1331	D	AT
						1331	S	AT
						1331	S	AA
						1331	S	TT
