# Supplementary material for: Novel Approach Identifies SNPs in SLC2A10 and KCNK9 with Evidence for Parent-of-Origin Effect on Body Mass Index
Source: PLoS Genet. 2014 Jul 31;10(7):e1004508. doi: 10.1371/journal.pgen.1004508 (PMC4117451; doi:10.1371/journal.pgen.1004508)
Supplement: Table S8 — Association results between methylation- and BMI- differences among MZ twins of the TwinsUK study. (XLSX) [file pgen.1004508.s013.xlsx]

## Sheet: Sheet1
PROBE	BETA	SE	P	chr	Bp Position probe (BUILD37)
cg05829696	0.338531	0.281636	0.233	8	140488084
cg07126091	0.379007	0.323781	0.245	8	140617161
cg01360457	-0.352972	0.362687	0.333	8	140475166
cg26498595	0.151966	0.339671	0.656	8	140474452
cg18195416	0.1247	0.339801	0.715	8	140618178
cg14391923	0.0258766	0.502987	0.959	8	140583084
cg12163365	0.0040065	0.280399	0.989	8	140465582
cg16998537	-0.5645	0.283178	0.05	20	45523187
cg14458932	0.548396	0.296061	0.068	20	45439805
cg11117945	-0.55212	0.325989	0.094	20	45524714
cg26046136	-0.615521	0.42453	0.151	20	45526613
cg08576534	0.448058	0.330993	0.18	20	45441912
cg16117472	0.229272	0.205869	0.269	20	45338396
cg17298269	0.35841	0.359509	0.322	20	45338083
cg17550582	0.320591	0.328658	0.332	20	45338652
cg24874350	-0.312482	0.337921	0.358	20	45440346
cg23214267	-0.298846	0.333535	0.373	20	45523137
cg27610561	0.236915	0.272081	0.387	20	45337784
cg12041848	0.292638	0.355634	0.413	20	45523294
cg18069125	0.289701	0.364328	0.429	20	45439836
cg03940556	0.258092	0.328052	0.434	20	45338107
cg05852008	0.262953	0.354702	0.461	20	45523541
cg01906944	0.235404	0.358253	0.513	20	45439769
cg10503655	-0.208453	0.329669	0.529	20	45443689
cg23514532	-0.193313	0.344728	0.577	20	45338072
cg10156714	-0.195584	0.352639	0.581	20	45342466
cg07371757	-0.14863	0.304381	0.627	20	45437086
cg15624634	-0.140616	0.307649	0.649	20	45524169
cg16856734	0.140753	0.319032	0.66	20	45335680
cg02775867	0.113942	0.260336	0.663	20	45438576
cg13690178	0.149842	0.360568	0.679	20	45338329
cg01585717	0.155472	0.388719	0.69	20	45522542
cg07400877	0.125452	0.351068	0.722	20	45440085
cg07162198	0.126447	0.388036	0.745	20	45338753
cg08038974	-0.0620673	0.276419	0.823	20	45338122
cg26717476	0.053393	0.357589	0.882	20	45522509
cg08994982	0.041057	0.287523	0.887	20	45522855
cg09306675	0.0367378	0.309105	0.906	20	45523996
cg07724670	-0.0209784	0.289743	0.942	20	45440228
cg06058891	-0.0148385	0.318969	0.963	20	45523134
cg13061637	0.0098797	0.310754	0.975	20	45523098
