# Supplementary material for: Novel Approach Identifies SNPs in SLC2A10 and KCNK9 with Evidence for Parent-of-Origin Effect on Body Mass Index
Source: PLoS Genet. 2014 Jul 31;10(7):e1004508. doi: 10.1371/journal.pgen.1004508 (PMC4117451; doi:10.1371/journal.pgen.1004508)
Supplement: Table S9 — POE association P-values for the 32 SNPs associated with BMI in the largest-to-date meta-analysis [10]. (XLSX) [file pgen.1004508.s014.xlsx]

## Sheet: Sheet1
rs	chr	pos	nearest gene	beta_POE	P_POE
rs1558902	16	52361074	FTO	0.0023369	0.3533
rs2867125	2	612826	TMEM18	-0.021376	0.99904
rs571312	18	55990748	AC090377.3	0.015014	0.010959
rs10938397	4	44877283	GNPDA2	0.013402	0.015748
rs10767664	11	27682561	BDNF	-0.0036691	0.71046
rs2815752	1	72585027	NEGR1	-0.0022419	0.64022
rs7359397	16	28793159	SH2B1	0.012588	0.02161
rs9816226	3	187317192	ETV5	-0.0011469	0.56549
rs3817334	11	47607568	MTCH2	6.8326e-05	0.49562
rs29941	19	39001371	KCTD15	-0.015376	0.99295
rs543874	1	176156102	SEC16B	0.00037525	0.47827
rs987237	6	50911008	TFAP2B	0.011436	0.045678
rs7138803	12	48533734	BCDIN3D	-0.0010338	0.56594
rs10150332	14	79006716	NRXN3	-0.00034021	0.52062
rs713586	2	25011511	DNAJC27	0.013477	0.015309
rs12444979	16	19841100	GPRC5B	-0.021955	0.99864
rs2241423	15	65873891	MAP2K5	-0.012994	0.97469
rs2287019	19	50894011	QPCTL	-0.00034231	0.51996
rs1514175	1	74764231	TNNI3K	0.0016228	0.39821
rs13107325	4	103407731	SLC39A8	0.0051322	0.29621
rs2112347	5	75050997	ANKDD1B	-0.0062692	0.84265
rs10968576	9	28404338	LINGO2	0.0023897	0.35203
rs3810291	19	52260842	ZC3H4	0.0021655	0.36496
rs887912	2	59156380	AC007131.1	0.012452	0.027894
rs13078807	3	85966839	CADM2	0.0057934	0.21202
rs11847697	14	29584862	PRKD1	-0.0022137	0.57194
rs2890652	2	142676400	LRP1B	0.014984	0.015387
rs1555543	1	96717384	PTBP2	-0.0098515	0.94358
rs4771122	13	26918179	MTIF3	0.0065543	0.15543
rs4836133	5	124360001	ZNF608	-0.0052264	0.78105
rs4929949	11	8561168	STK33	0.00025753	0.48383
rs206936	6	34410846	NUDT3	0.008499	0.099407
