# Supplementary material for: Novel Approach Identifies SNPs in SLC2A10 and KCNK9 with Evidence for Parent-of-Origin Effect on Body Mass Index
Source: PLoS Genet. 2014 Jul 31;10(7):e1004508. doi: 10.1371/journal.pgen.1004508 (PMC4117451; doi:10.1371/journal.pgen.1004508)
Supplement: Table S10 — POE association P-values for the top 58 independent SNPs with BMI-association P-value <10−5 in the largest-to-date meta-analysis [10]. (XLSX) [file pgen.1004508.s015.xlsx]

## Sheet: Sheet1
rs	chr	pos	nearest gene	beta_POE	P_POE	P_BMI
rs2815752	1	72585027	NEGR1	-0.0022419	0.64022	1.1699e-14
rs543874	1	176156102	SEC16B	0.00037525	0.47827	1.6551e-13
rs1514177	1	74763989	TNNI3K	0.0011003	0.42978	1.3615e-09
rs11165643	1	96696684	PTBP2	-0.0082152	0.90685	7.65e-07
rs1013293	1	62342908	INADL	-0.007394	0.88275	8.996e-06
rs2860323	2	604209	TMEM18	-0.020994	0.99888	2.4155e-22
rs10182181	2	25003799	ADCY3	0.012731	0.020422	1.8041e-07
rs2890652	2	142676400	LRP1B	0.014984	0.015387	2.3832e-07
rs17016663	2	79347441	REG3A	0.018037	0.011672	3.5151e-07
rs887912	2	59156380	AC007131.1	0.012452	0.027894	2.6865e-06
rs1473959	2	44983667	SIX3	0.0023116	0.36365	6.0692e-06
rs11694560	2	207967630	AC009226.1	0.01346	0.020093	7.2405e-06
rs6746205	2	35370101	AC011748.1	0.0014506	0.40777	7.4321e-06
rs9816226	3	187317192	ETV5	-0.0011469	0.56549	7.6116e-14
rs7640855	3	85956853	CADM2	0.0052726	0.21743	9.8128e-08
rs2035935	3	142788702	RASA2	0.014577	0.066167	1.0834e-06
rs6445198	3	61194904	PTPRG	-0.0071534	0.87419	5.3405e-06
rs10938397	4	44877283	GNPDA2	0.013402	0.015748	4.3505e-17
rs13107325	4	103407731	SLC39A8	0.0051322	0.29621	1.3712e-07
rs2112347	5	75050997	ANKDD1B	-0.0062692	0.84265	4.7573e-08
rs4836133	5	124360001	ZNF608	-0.0052264	0.78105	7.044e-07
rs255414	5	62853655	HTR1A	0.0085368	0.10296	8.6371e-07
rs987237	6	50911008	TFAP2B	0.011436	0.045678	5.9742e-16
rs9296115	6	34542692	PACSIN1	0.012207	0.033944	2.814e-06
rs9296320	6	40226275	RP1-278E11.5	-0.003804	0.72945	5.0306e-06
rs200810	6	98028904	C6orf167	-0.011876	0.97159	8.2089e-06
rs6955651	7	76477806	PMS2L11	0.018235	0.0048549	1.6812e-06
rs1167827	7	75001104	HIP1	0.0044794	0.23914	2.0986e-06
rs2922763	8	76736265	HNF4G	-0.00095514	0.56003	2.1282e-07
rs10808859	8	85247954	AC103816.1	0.0037006	0.2831	3.805e-06
rs11787111	8	65355004	hsa-mir-124-2	-0.024604	0.96993	8.7528e-06
rs10968576	9	28404338	LINGO2	0.0023897	0.35203	1.8828e-08
rs867559	9	128505145	LMX1B	-0.0032726	0.68718	2.2396e-06
rs6477694	9	110972162	EPB41L4B	0.0013174	0.41639	5.3616e-06
rs2479106	9	125565032	DENND1A	0.0082024	0.095473	5.483e-06
rs10767664	11	27682561	BDNF	-0.0036691	0.71046	5.5313e-13
rs3817334	11	47607568	MTCH2	6.8326e-05	0.49562	4.7917e-11
rs4929949	11	8561168	STK33	0.00025753	0.48383	7.5687e-08
rs7138803	12	48533734	BCDIN3D	-0.0010338	0.56594	3.9564e-11
rs4771122	13	26918179	MTIF3	0.0065543	0.15543	1.2047e-07
rs4883723	13	52982032	OLFM4	0.022969	0.00033703	2.5092e-06
rs11847697	14	29584862	PRKD1	-0.0022137	0.57194	1.1134e-08
rs10150332	14	79006716	NRXN3	-0.00034021	0.52062	2.0326e-07
rs2241423	15	65873891	MAP2K5	-0.012994	0.97469	1.1519e-10
rs2652594	15	49794101	SCG3	0.0002754	0.48241	3.8128e-06
rs1558902	16	52361074	FTO	0.0023369	0.3533	2.0488e-62
rs12444979	16	19841100	GPRC5B	-0.021955	0.99864	4.2e-11
rs7498665	16	28790741	SH2B1	0.012517	0.022193	1.7529e-10
rs2444217	16	3978387	ADCY9	0.0069965	0.13119	3.44e-06
rs3764400	17	43478930	NFE2L1	0.018678	0.0051504	2.4124e-06
rs12939549	17	76226318	RPTOR	-0.0040167	0.74088	7.4597e-06
rs6567160	18	55980114	AC090377.3	0.014438	0.013751	1.8192e-22
rs346454	18	38191740	PIK3C3	0.013512	0.022483	5.2205e-06
rs29938	19	39003320	KCTD15	-0.015041	0.99186	1.3149e-09
rs3810291	19	52260842	ZC3H4	0.0021655	0.36496	1.0449e-07
rs2287019	19	50894011	QPCTL	-0.00034231	0.51996	3.1815e-07
rs3810414	19	1944443	BTBD2	-0.002751	0.66499	5.2771e-06
rs6091540	20	50521268	ZFP64	-0.0058089	0.81857	7.5147e-06
